# Supplementary material for: Unbiased whole-genome deep sequencing of human and porcine stool samples reveals circulation of multiple groups of rotaviruses and a putative zoonotic infection
Source: Virus Evol. 2016 Oct 3;2(2):vew027. doi: 10.1093/ve/vew027 (PMC5522372; doi:10.1093/ve/vew027)
Supplement: Supplementary Data [file vew027_Supp.zip]

Archive with 11 entries (11 files):
- Supplementary_Table_1.pdf
- SuppS1.pdf
- SuppS2.pdf
- SuppS3A.pdf
- SuppS3B.pdf
- SuppS4A.pdf
- SuppS4B.pdf
- SuppS5A.pdf
- SuppS5B.pdf
- SuppS6.pdf
- VEVOLU-2016-022_supplementary_data_revised.docx
